# Supplementary material for: A Systematic Review on Contamination of Marine Species by Chromium and Zinc: Effects on Animal Health and Risk to Consumer Health
Source: J Xenobiot. 2025 Aug 1;15(4):121. doi: 10.3390/jox15040121 (PMC12387716; doi:10.3390/jox15040121)
Supplement: Supplementary file 1 [file jox-15-00121-s001.zip]

Archive with 1 entries (1 files):
- jox-3714386-supplementary.pdf
